# Supplementary material for: Effect of Drying Methods on Bioactivity of Pyrostegia venusta Extracts: Antioxidant Assays, Cytotoxicity, and Computational Approaches
Source: Pharmaceuticals (Basel). 2025 Sep 2;18(9):1315. doi: 10.3390/ph18091315 (PMC12472987; doi:10.3390/ph18091315)
Supplement: Supplementary file 1 [file pharmaceuticals-18-01315-s001.zip]

Archive with 1 entries (1 files):
- pharmaceuticals-3825486-supplementary.pdf
